# Supplementary material for: Schisandrin B Inhibits Osteoclastogenesis and Protects Against Ovariectomy-Induced Bone Loss
Source: Front Pharmacol. 2020 Jul 31;11:1175. doi: 10.3389/fphar.2020.01175 (PMC7413103; doi:10.3389/fphar.2020.01175)
Supplement: Supplementary file 2 [file Presentation_1.zip]

Archive with 21 entries (21 files):
- Figure5B.c-FOS.tif
- Figure5B.MMP9.tif
- Figure5B.NFATc1.tif
- Figure5B.TRAP.tif
- Figure5B.β-actin.tif
- Figure6A.ERK.tif
- Figure6A.IκBα.tif
- Figure6A.JNK.tif
- Figure6A.p-ERK.tif
- Figure6A.p-IκBα.tif
- Figure6A.p-JNK.tif
- Figure6A.p-P38.tif
- Figure6A.p-P65.tif
- Figure6A.P38.tif
- Figure6A.P65.tif
- Figure6A.β-actin1.tif
- Figure6A.β-actin2.tif
- Figure7B.HO1.tif
- Figure7B.NQO1.tif
- Figure7B.NRF2.tif
- Figure7B.β-actin.tif
